# Supplementary material for: Mustard Gas Induced Corneal Injury Involves Ferroptosis and p38 MAPK Signaling
Source: Invest Ophthalmol Vis Sci. 2025 Jan 10;66(1):23. doi: 10.1167/iovs.66.1.23 (PMC11730948; doi:10.1167/iovs.66.1.23)
Supplement: Supplement 2 [file iovs-66-1-23_s002.xlsx]

## Sheet: Sheet1
Table S1. Genes enriched in cell death pathway (SM-injured vs Naïve)
Gene Name	log2(FC)	StdErr	Wald-Stats	p-value	p-adj
ACER2	5.35456	1.3535	3.95608	7.61887e-05	0.000305798
ACTC1	8.25302	2.47177	3.33891	0.000841083	0.00268051
ACVR1C	6.76662	1.52506	4.43695	9.1244e-06	4.35719e-05
ADIPOQ	6.09527	1.36176	4.47604	7.6041e-06	3.68254e-05
AIFM3	5.81838	1.36034	4.27716	1.89295e-05	8.53584e-05
ALDH1A2	3.21137	1.0689	3.00436	0.00266142	0.00754451
ANGPTL4	8.47741	1.09184	7.7643	8.2097e-15	2.2677e-13
ANKLE2	3.106	1.37739	2.25499	0.024134	0.0530784
ANKRD1	11.3266	1.72904	6.55078	5.7236e-11	7.46454e-10
APBB1	4.17839	0.892843	4.67987	2.87058e-06	1.51044e-05
APIP	5.04184	0.851886	5.91844	3.25e-09	2.98397e-08
ARAF	11.5852	1.38192	8.38341	5.14163e-17	2.25173e-15
ARG2	4.59291	0.950155	4.83385	1.33916e-06	7.44487e-06
ASIC2	5.64812	0.632973	8.92316	4.53161e-19	3.21952e-17
ATP2A1	7.592	1.31822	5.75927	8.44793e-09	7.14735e-08
BACE1	4.14691	1.25744	3.29788	0.000974163	0.00305703
BARHL1	6.35496	1.54685	4.10832	3.98554e-05	0.000169258
BCL2L11	2.88555	0.984088	2.9322	0.00336565	0.00930062
BCL2L12	2.44683	1.02099	2.39652	0.0165515	0.0381045
BCL2L14	3.61248	0.81887	4.41154	1.02638e-05	4.85851e-05
BCL6	4.63275	1.28696	3.59975	0.000318519	0.00112386
BDKRB2	5.63547	1.7	3.31499	0.000916477	0.00289555
BID	5.93004	1.00837	5.88081	4.08264e-09	3.66469e-08
BIRC6	3.81489	1.00964	3.77845	0.00015781	0.000592203
BIRC7	2.8361	1.25598	2.25808	0.0239404	0.0526848
BMP2	4.62293	1.23095	3.75558	0.000172943	0.000644381
BMPR1B	4.34064	1.07319	4.0446	5.24135e-05	0.00021701
BRCA1	5.39875	1.77094	3.04852	0.00229971	0.00662652
BRCA2	4.68163	1.77454	2.63822	0.00833434	0.0208752
BRINP1	8.71721	1.46363	5.9559	2.58645e-09	2.41494e-08
CACNA1A	4.97775	1.47876	3.36616	0.000762217	0.00245562
CAPN3	10.9607	1.41683	7.73605	1.02554e-14	2.7878e-13
CASP1	7.27751	2.42605	2.99974	0.00270211	0.0076469
CASP3	6.74864	1.02865	6.5607	5.35555e-11	7.01829e-10
CCL19	10.6825	1.90386	5.611	2.01166e-08	1.57854e-07
CCL21	13.2345	1.66757	7.93639	2.08155e-15	6.55677e-14
CCN1	2.24986	0.984821	2.28454	0.0223401	0.0496702
CD27	12.2993	1.31468	9.35533	8.33379e-21	8.60868e-19
CD274	3.2307	1.14763	2.8151	0.00487624	0.0129546
CD28	7.19729	1.07219	6.71269	1.91075e-11	2.73052e-10
CD36	5.64737	2.03399	2.7765	0.00549468	0.0143966
CD74	2.89929	0.742804	3.90318	9.49384e-05	0.00037463
CDH5	3.62407	1.27093	2.85151	0.00435125	0.0117129
CIDEA	7.61177	1.46096	5.2101	1.88734e-07	1.22874e-06
CIDEB	3.16227	0.960947	3.29078	0.000999085	0.00312799
CLEC5A	6.48988	2.38049	2.72628	0.00640534	0.0165081
CLEC7A	9.54729	1.55317	6.14696	7.89817e-10	8.13287e-09
CORO1A	4.81217	1.42944	3.36646	0.00076139	0.00245368
CRYAA	6.85068	0.747374	9.16633	4.89375e-20	4.23505e-18
CSF1	5.30414	0.662553	8.00562	1.18867e-15	3.967e-14
CSF1R	13.0237	1.79792	7.24374	4.36476e-13	8.63898e-12
CTLA4	5.29562	1.69227	3.12929	0.00175226	0.00518996
CXCL10	3.26774	1.44344	2.26386	0.0235824	0.0520237
CXCR2	5.28027	1.16846	4.51898	6.21391e-06	3.06913e-05
DAPK2	8.86304	2.47458	3.58164	0.000341444	0.00119594
DEPTOR	2.93249	1.01075	2.90131	0.00371605	0.0101696
DKK1	9.18561	2.46001	3.73397	0.000188487	0.000697743
DLX1	6.63739	2.05193	3.23471	0.00121766	0.00374141
DNAJC3	4.24571	0.976664	4.34716	1.37914e-05	6.3726e-05
DNASE1L3	13.5357	1.78106	7.59981	2.96561e-14	7.44582e-13
EBF4	5.57286	0.70427	7.91297	2.51324e-15	7.78842e-14
ECSCR	8.47914	1.61209	5.25973	1.44268e-07	9.6235e-07
EGR3	5.14691	1.73224	2.97124	0.00296602	0.00831038
EIF2AK2	8.31144	1.4879	5.58602	2.32333e-08	1.8004e-07
ELL3	2.50691	1.00777	2.48759	0.0128613	0.0305536
EMILIN2	8.39634	1.71924	4.88375	1.04088e-06	5.89851e-06
EMP3	2.75512	0.986223	2.7936	0.00521245	0.0137412
EYA1	9.67223	1.57227	6.15177	7.66233e-10	7.91255e-09
FAIM	2.87625	0.741094	3.88108	0.000103993	0.000406595
FANK1	8.00365	1.36745	5.85297	4.82858e-09	4.26949e-08
FAP	9.91744	1.34699	7.36269	1.80245e-13	3.8459e-12
FAS	6.98458	1.39643	5.00174	5.68148e-07	3.39148e-06
FASLG	5.11422	1.7815	2.87074	0.00409508	0.0110967
FBXO10	5.4956	1.68349	3.26442	0.0010969	0.00340507
FLT4	5.353	1.7009	3.14716	0.00164867	0.00491626
FXN	3.76304	0.75392	4.99129	5.99764e-07	3.56321e-06
FYN	2.03418	0.874588	2.32587	0.0200253	0.0451155
GADD45G	3.01889	1.09004	2.76953	0.00561367	0.0146729
GATA1	12.566	1.34315	9.35557	8.31524e-21	8.60868e-19
GCLC	4.89208	1.37112	3.56793	0.000359806	0.00125498
GDNF	4.22401	1.29853	3.25292	0.00114227	0.00353277
GPR37	5.63494	2.34183	2.40621	0.016119	0.0372511
GPR75	5.34995	1.15872	4.61713	3.89084e-06	1.99251e-05
HCK	8.62702	1.76372	4.89137	1.00135e-06	5.69236e-06
HCLS1	2.71381	0.542966	4.99813	5.789e-07	3.4525e-06
HDAC1	3.59903	1.1493	3.1315	0.00173918	0.00515354
HEBP2	3.39702	1.25284	2.71146	0.00669875	0.0171712
HGF	3.56976	1.27797	2.7933	0.00521736	0.0137497
HIPK1	9.23599	1.84596	5.00335	5.63429e-07	3.36702e-06
HMOX1	11.8721	1.33775	8.87465	7.01525e-19	4.80567e-17
HRK	9.35045	1.6349	5.71929	1.06967e-08	8.86326e-08
HS1BP3	7.82196	1.49955	5.21622	1.82609e-07	1.1922e-06
HSH2D	4.87846	0.882905	5.52546	3.28629e-08	2.47186e-07
HYPK	3.3638	1.08324	3.10533	0.0019007	0.00558487
IDO1	7.64548	1.71039	4.47002	7.82109e-06	3.77975e-05
IER3	3.51986	1.1319	3.1097	0.0018728	0.00551335
IFT57	2.45769	0.849768	2.89219	0.00382571	0.0104442
IKZF3	4.11044	0.966548	4.2527	2.11212e-05	9.44431e-05
IL1A	4.00788	1.50365	2.66543	0.00768888	0.0194231
IL1B	12.8985	1.94793	6.62165	3.55203e-11	4.81781e-10
IL27RA	7.77179	1.3336	5.82769	5.62014e-09	4.912e-08
IL7R	7.96331	1.26593	6.29048	3.16485e-10	3.54252e-09
IMPACT	6.32387	1.46208	4.32525	1.5236e-05	6.98458e-05
INCA1	7.52075	1.25752	5.9806	2.22317e-09	2.10046e-08
INHBA	8.45851	1.5176	5.57361	2.49517e-08	1.92166e-07
INPP5D	6.83281	2.03782	3.353	0.000799417	0.00256379
ITGA4	3.38222	1.10103	3.07187	0.00212726	0.0061808
KLF11	3.06932	1.02244	3.00195	0.00268259	0.00759826
LCK	7.07626	1.4007	5.05195	4.37311e-07	2.66274e-06
LEF1	3.77398	1.27243	2.96597	0.00301732	0.00843403
LGALS1	3.85465	1.11253	3.46478	0.000530675	0.00177523
LGALS2	6.36969	1.69933	3.74836	0.000177994	0.000661386
LRP8	3.14853	0.594118	5.2995	1.16119e-07	7.88175e-07
LRRK2	7.66012	2.03806	3.75853	0.000170915	0.0006379
MAL	9.84809	2.27308	4.33249	1.47432e-05	6.77295e-05
MLLT11	5.21188	1.31502	3.96337	7.39006e-05	0.000297311
MMP9	6.28474	1.84807	3.4007	0.000672138	0.00219652
MNT	12.5233	1.34773	9.29218	1.51163e-20	1.48601e-18
MST1	4.47458	0.893289	5.00911	5.46825e-07	3.27803e-06
MTFP1	4.55317	1.12883	4.03354	5.49437e-05	0.000226765
NAA38	2.11312	0.880912	2.39879	0.0164495	0.03791
NCK1	3.84438	1.14479	3.35816	0.000784638	0.00252236
NCKAP1L	7.65679	1.99278	3.84226	0.000121906	0.000469877
NET1	5.70222	1.46374	3.89565	9.79353e-05	0.000385009
NF1	6.45516	2.37645	2.7163	0.0066016	0.0169568
NFATC4	4.7046	1.27789	3.68153	0.000231842	0.000842237
NGF	12.279	1.69488	7.24475	4.33232e-13	8.58522e-12
NOD2	4.35013	1.48805	2.92338	0.00346252	0.00954238
NOX1	4.90853	1.72452	2.84632	0.00442273	0.0118817
NTF4	8.57572	1.33178	6.43931	1.20015e-10	1.47867e-09
PAK5	5.90896	2.3731	2.48998	0.0127752	0.0303646
PDCD5	2.72861	1.20136	2.27128	0.0231302	0.0511831
PDE3A	6.83217	1.37248	4.97796	6.42578e-07	3.79747e-06
PIK3CG	3.3617	0.620038	5.42176	5.90141e-08	4.21664e-07
PIP	5.40908	0.876021	6.17459	6.63342e-10	6.95152e-09
PIP5KL1	5.25006	0.864358	6.07394	1.24813e-09	1.23593e-08
PKHD1	2.97506	1.04548	2.84565	0.00443212	0.011904
PLA2R1	4.13711	1.39995	2.95518	0.00312487	0.0086973
PLAC8	8.57678	1.5364	5.58238	2.37246e-08	1.83629e-07
PLCG2	10.2063	1.51077	6.75571	1.42139e-11	2.07867e-10
PLK1	2.41497	0.826056	2.92349	0.00346134	0.00953993
PLK3	5.23129	1.48859	3.51426	0.000440989	0.00150712
POLB	2.18755	0.718566	3.04432	0.00233206	0.00671054
PRF1	4.73439	1.31457	3.60148	0.000316408	0.00111763
PRKCQ	6.85002	1.3225	5.1796	2.22364e-07	1.42796e-06
PRLR	2.08513	0.748863	2.78439	0.00536277	0.0140888
PSEN1	2.25747	0.742153	3.04178	0.00235184	0.00676028
PTH	3.99705	1.69269	2.36136	0.0182082	0.0415073
PTPMT1	3.86601	1.01268	3.81761	0.000134748	0.000513536
PTPRC	7.1226	2.19399	3.24641	0.00116871	0.00360426
PTPRZ1	4.57544	1.80274	2.53805	0.0111471	0.0269656
PTRH2	5.1156	1.14011	4.48693	7.22578e-06	3.51502e-05
PYCR1	5.68457	0.680922	8.34834	6.92263e-17	2.94451e-15
RAD18	10.6497	1.84077	5.78547	7.23111e-09	6.20171e-08
RAPSN	4.29773	1.23975	3.46661	0.000527069	0.00176444
RARB	2.93844	0.86726	3.38819	0.00070356	0.0022868
RASSF2	2.96006	1.0164	2.9123	0.00358773	0.00984825
RBM10	2.56052	0.923073	2.7739	0.00553881	0.0144947
RIPK1	3.23367	1.04009	3.10903	0.00187703	0.00552329
RIPK2	10.5132	1.90963	5.50533	3.68472e-08	2.74615e-07
RNF183	10.8227	1.65919	6.52288	6.89703e-11	8.86695e-10
S100A8	8.16153	1.84074	4.43384	9.25681e-06	4.41588e-05
S100A9	7.41689	1.72453	4.30082	1.70165e-05	7.73325e-05
SCG2	4.71758	1.38051	3.41727	0.000632527	0.00207981
SELENOK	6.41896	1.61078	3.985	6.74806e-05	0.000273716
SERPINB13	6.97161	1.01789	6.84907	7.43337e-12	1.14415e-10
SERPINE1	5.41782	1.11148	4.87444	1.09119e-06	6.15786e-06
SHC4	4.03062	0.745629	5.40566	6.45693e-08	4.58939e-07
SIX1	3.02283	0.941549	3.21049	0.0013251	0.0040395
SKIL	8.55161	1.6777	5.09724	3.44646e-07	2.13649e-06
SLC46A2	7.35043	1.34796	5.453	4.9528e-08	3.59169e-07
SMAD5	6.14217	1.51702	4.04884	5.14728e-05	0.000213414
SNCA	10.5255	1.51395	6.95233	3.59292e-12	5.88079e-11
SNCAIP	9.66301	1.58874	6.08217	1.18565e-09	1.17586e-08
SNX6	4.45591	1.20824	3.68793	0.000226089	0.000823175
SOX9	2.19057	0.677814	3.23181	0.0012301	0.00377569
SPEF1	3.28957	0.749492	4.38906	1.13842e-05	5.33531e-05
SPG11	2.16085	0.950957	2.27229	0.0230687	0.0510704
SRGN	4.7918	1.11534	4.29625	1.73712e-05	7.88561e-05
STAT5B	5.64033	1.82281	3.09431	0.00197273	0.0057767
STPG1	5.58114	1.31849	4.23297	2.30624e-05	0.000102336
STYXL1	6.36936	0.980617	6.49525	8.28939e-11	1.0483e-09
SYK	10.1006	1.36783	7.3844	1.53145e-13	3.33769e-12
SYNGAP1	9.59505	1.50321	6.38306	1.73585e-10	2.06518e-09
TAOK1	9.31053	2.04468	4.55355	5.27492e-06	2.63859e-05
TCIM	4.82345	0.846063	5.70106	1.19066e-08	9.78112e-08
TFRC	9.21275	1.77139	5.20086	1.98366e-07	1.28732e-06
THAP11	8.78579	2.25012	3.90458	9.43891e-05	0.000372553
TIMM50	3.47875	1.04092	3.34199	0.000831814	0.00265513
TMEM102	3.24957	0.78516	4.13874	3.49218e-05	0.00014997
TNF	8.37866	1.68967	4.95876	7.09461e-07	4.16024e-06
TNFAIP3	6.33684	1.66328	3.80985	0.000139054	0.000527966
TNFAIP8L2	3.83844	1.35989	2.82261	0.0047634	0.012688
TNFRSF21	5.49264	1.40591	3.90683	9.35154e-05	0.000369553
TNFSF12	4.12203	1.07321	3.84083	0.000122617	0.000472137
TNIP2	3.50943	1.24913	2.80949	0.00496195	0.0131544
TP53BP2	2.3258	0.954366	2.43701	0.0148093	0.0346128
TRIM39	4.56971	1.60092	2.85443	0.00431146	0.0116163
VEGFA	12.243	1.27755	9.58314	9.41372e-22	1.19188e-19
WNT1	5.72596	1.42197	4.02677	5.65472e-05	0.00023274
WNT10B	3.82411	1.27715	2.99425	0.00275121	0.00777166
WNT5A	6.9148	1.60682	4.30341	1.6819e-05	7.65311e-05
XAF1	12.5052	2.01513	6.20566	5.44675e-10	5.78999e-09
ZBTB16	6.9879	1.55572	4.49175	7.06399e-06	3.44352e-05
ZC3H8	3.31878	1.33999	2.47673	0.0132594	0.0313871
ZFAND6	6.83937	1.11838	6.11543	9.6296e-10	9.74309e-09
ZNF622	5.2506	2.02363	2.59465	0.00946878	0.0233731
